# Supplementary material for: Pharmacometabolomics Approach to Explore Pharmacokinetic Variation and Clinical Characteristics of a Single Dose of Desvenlafaxine in Healthy Volunteers
Source: Pharmaceutics. 2024 Oct 28;16(11):1385. doi: 10.3390/pharmaceutics16111385 (PMC11597518; doi:10.3390/pharmaceutics16111385)
Supplement: Supplementary file 1 [file pharmaceutics-16-01385-s001.zip]

Archive with 2 entries (2 files):
- v.3 Pharmaceutics SM.pdf
- v3. Supplementary Tables.xlsx
