# Supplementary material for: Pharmacometabolomics Approach to Explore Pharmacokinetic Variation and Clinical Characteristics of a Single Dose of Desvenlafaxine in Healthy Volunteers
Source: Pharmaceutics. 2024 Oct 28;16(11):1385. doi: 10.3390/pharmaceutics16111385 (PMC11597518; doi:10.3390/pharmaceutics16111385)
Supplement: Supplementary file 1 [file pharmaceutics-16-01385-s001.zip › v3. Supplementary Tables.xlsx]

## Sheet: Table S1
Table S1. Demographic, clinical and laboratory characteristics
Characteristic	Unit	Mean	Standard Deviation	Minimum	Maximum	Coefficient of variation (%)
Sex (n)
Female - 18 (51%)	-	-	-	-	-	-
Male - 17 (49%)	-	-	-	-	-	-
Clinical
Height	m	1.688	0.0655654	1.56	1.83	3.88421
Weight	kg	68.6629	11.0671	53	95	16.118
Body Mass Index (BMI)	kg/m2	25.8229	8.21033	18.8	58.8	31.7948
Age	year	29.5714	7.14261	19	50	24.1537
Systolic Pressure	mmHg	121.829	10.1994	101	137	8.37196
Diastolic Pressure	mmHg	75.3143	7.17336	60	89	9.52457
Heart Rate	-	78.5429	13.2139	54	99	16.8239
Temperature	Celsius (°C)	36.5286	0.315829	35.9	37	0.864608
Laboratory - Serum
Total Cholesterol	mg/dL	172.743	22.6071	107	231	13.0871
Triglicerides	mg/dL	88.3714	47.0576	32	280	53.2498
Urea	mg/dL	25.1571	5.40061	15.4	37.2	21.4675
Creatinine	mg/dL	0.76	0.131059	0.5	1.1	17.2446
Fasting Glucose	mg/dL	98.7943	5.77066	86.6	106.9	5.84109
Uric Acid	mg/dL	4.84286	1.18602	2.1	7.2	24.49
Aspartate aminotransferase seric (AST)	U/L	21.3143	8.26321	13	62	38.7684
Alanine aminotransferase seric (ALT)	U/L	18.1429	7.21984	9	45	39.7944
Total Bilirubin	-	0.539143	0.257378	0.15	1.4	47.7383
Direct Bilirubin	-	0.203429	0.0838045	0.09	0.49	41.196
Indirect bilirubin	-	0.309429	0.181431	0.06	0.91	58.6343
Alkaline Phosphatase	U/L	68.5429	18.0886	33	127	26.3902
Total Protein	g/dL	7.17429	0.429324	6.2	8	5.98421
Albumin	g/dL	4.76286	0.275559	4.2	5.4	5.78558
Hemoglobin	g/dL	14.1257	1.36065	12	16.4	9.63246
Erythrocytes		4.65686	0.436441	3.95	5.69	9.37201
Hematocrit seric	%	43.0114	3.88737	36.5	50	9.03799
Mean Corpuscular Volume (VCM)	fL/cell	92.5143	4.1824	80	100	4.52081
Mean Corpuscular Hemoglobin (MCH)	pg/cell	30.3629	1.5006	25.7	32.1	4.94224
Corpuscular Hemoglobin Concentration (CHCM )	pg/cell	32.8286	0.528912	31.7	33.8	1.61113
Red Cell Distribution Width (RDW)	%	13.8257	0.819377	12.4	15.7	5.92647
Leukocytes	mm3	6448.57	1735.17	4000	12500	26.9078
Segmented Neutrophils	mm3	3552.66	1597.81	2040	9500	44.975
Eosinophils	mm3	145.914	64.7445	52	324	44.3716
Basophils	mm3	0	0	0	0	-
Lymphocytes	mm3	2270.43	377.129	1600	3050	16.6105
Monocytes	mm3	479.571	162.768	240	875	33.9404
Platelets	mm3	271771	49510	170000	353000	18.2175
Laboratory - Urine
density urine	mm3	1022.86	5.97614	1010	1030	0.58426
leukocytes urine	mm3	3.34286	11.6239	1	70	347.723
erythrocytes urine	mm3	1.22857	0.598317	1	3	48.7002
pH urine	-	5.54286	0.70054	5	7	12.6386

## Sheet: Table S2
Table S2. Adverse events
Adverse Event	Events count	Predictability - Expected - Not Expected	Intensity - Mild - Moderate - Severe - Lethal
Altered Erythrogram	1	Not Expected	Mild
Alanine Aminotransferase Increased	3	Not Expected	Mild
Aspartate Transaminase Increased	5	Not Expected	Mild
Incresead triglycerides	2	Not Expected	Mild
Altered Leukogram	3	Not Expected	Mild
Leukocyturia	2	Not Expected	Mild
Total Cholesterol Increased	1	Not Expected	Mild
Cephalea	3	Not Expected	Mild
Nausea	5	Expected	Mild
General malaise	6	Not Expected	Mild
Diarrhea	1	Not Expected	Mild
Syncope	1	Not Expected	Mild
Anxiety	1	Not Expected	Mild
Vomiting	6	Expected	Mild

## Sheet: Table S3
Table S3. Pharmacokinetics parameters
Particpants	Kel (1/h)	T1/2 (h)	Tmax (h)	Cmax (ng/mL)	ASC0-t (h*ng/mL)
P1	0.059	11.753	6	422.905	9326.93
P2	0.07	9.936	4	266.867	6040.47
P3	0.084	8.237	10	420.111	8287.32
P4	0.093	7.484	8.33	301.722	7075.18
P5	0.081	8.551	9	370.614	6495.11
P6	0.058	12.004	7.5	359.507	8155.41
P7	0.069	10.098	6.5	309.023	6348.53
P8	0.085	8.153	8.67	282.083	5490.28
P9	0.065	10.618	6.25	354.523	6967.17
P10	0.078	8.943	4	200.605	4260.13
P11	0.083	8.362	6	123.16	2711.68
P12	0.062	11.157	8.67	225.569	5005.56
P13	0.077	8.997	8.33	345.985	7000.41
P14	0.105	6.627	8.33	362.816	6212.3
P15	0.074	9.345	8.33	385.624	7100.77
P16	0.077	9.002	6.75	276.444	4560.83
P17	0.071	9.809	7	269.987	5872.86
P18	0.069	10.028	10	469.152	10338.5
P19	0.081	8.511	8.33	293.651	5007.07
P20	0.067	10.271	5	228.082	6353.14
P21	0.072	9.633	5	363.203	7979.84
P22	0.078	8.895	8.33	253.398	5647.47
P23	0.059	11.695	7.75	327.292	6707.16
P24	0.068	10.145	7	309.7	5769.54
P25	0.067	10.329	7.5	224.723	4877.37
P26	0.073	9.511	6.5	274.449	4926.06
P27	0.063	11.078	6.5	222.016	5783.31
P28	0.08	8.689	12	217.283	6393.78
P29	0.078	8.861	7.75	275.899	5559.32
P30	0.082	8.422	6.5	232.213	4314.3
P31	0.07	9.903	6	230.929	5166.19
P32	0.08	8.626	8.33	271.646	5250.88
P33	0.102	6.774	8.67	253.035	4238.92
P34	0.082	8.477	4	179.777	4785.09
P35	0.062	11.1	10	254.673	5781.42

## Sheet: Table S4
Table S4. Statistically differential compounds (pre-dose and post-dose) and their putative identifications
Feature	ID Compound	Adducts	Molecular Formula	Mass Error (ppm)	Description	Aquisition Mode
0,45_308,1589n	HMDB0062186	M+H-H2O, M+H	C12H24N2O7	1.67	1-Deoxy-1-(N6-lysino)-D-fructose	Positive
0,47_170,0932m/z	HMDB0000001	M+H	C7H11N3O2	4.57	1-Methylhistidine	Positive
7,10_482,3605m/z	HMDB0243890	M+H	C24H52NO6P	0	1-O-Hexadecyl-sn-glycero-3-phosphocholine	Positive
0,63_151,0489n	HMDB0000403	M+H-H2O, M+K	C5H5N5O	-3.65	2-Hydroxyadenine	Positive
0,61_160,0974m/z	HMDB0000339	M+H	C7H13NO3	3.49	2-Methylbutyrylglycine	Positive
4,08_314,2326m/z	HMDB0061636	M+H-H2O	C17H33NO5	0.16	3-hydroxydecanoyl carnitine	Positive
3,64_463,2323m/z	HMDB0010337	M+H	C25H34O8	-0.82	6-Dehydrotestosterone glucuronide	Positive
6,99_431,3151m/z	HMDB0012458	M+H	C27H42O4	-1.06	7alpha-Hydroxy-3-oxo-4-cholestenoate	Positive
0,53_204,1239m/z	HMDB0000201	M+H	C9H17NO4	4.33	Acetylcarnitine	Positive
1,12_185,1286m/z	HMDB0251509	M+H-H2O	C9H18N2O3	0.85	Alanyl-Leucine	Positive
0,63_161,0694n	HMDB0000510	M+H-H2O, M+K	C6H11NO4	3.94	Aminoadipic acid	Positive
3,78_756,3925n	HMDB0248578	M+H-H2O, M+H	C35H52N10O9	0.86	Arg-Pro-Pro-Gly-Phe-Ser-Pro	Positive
0,68_254,1615m/z	HMDB0028717	M+H-H2O	C11H21N5O3	1.36	Arginine-Proline	Positive
0,58_116,0348m/z	HMDB0000191	M+H-H2O	C4H7NO4	4.65	L-Aspartic Acid	Positive
4,19_585,2700m/z	HMDB0000054	M+H	C33H36N4O6	-1.31	Bilirubin	Positive
0,48_158,0930m/z	HMDB0000904	M+H-H2O	C6H13N3O3	3.68	L-Citrulline	Positive
0,59_251,1012n	HMDB0000101	M+H, M+Na, M+H-H2O	C10H13N5O3	-2.54	Deoxyadenosine	Positive
5,50_449,3135n	HMDB0000631	M+H-H2O, M+H, M+Na	C26H43NO5	-1.38	Deoxycholic acid glycine conjugate	Positive
0,61_211,0703m/z	HMDB0000012	M+H-H2O	C9H12N2O5	-4.46	Deoxyuridine	Positive
3,96_302,2324m/z	HMDB0006320	M+H	C16H31NO4	-0.75	Dimethylheptanoyl carnitine	Positive
9,07_179,1792m/z	HMDB0032247	M+H-H2O	C13H24O	-1.34	Dodecenal	Positive
2,16_295,1291m/z	HMDB0000594	M+H	C14H18N2O5	1.01	gamma-Glutamylphenylalanine	Positive
0,77_247,1292m/z	HMDB0011172	M+H	C10H18N2O5	1.44	gamma-Glutamylvaline	Positive
0,61_273,1204n	HMDB0013129	M+H, M+Na	C12H19NO6	-2.93	Glutaconylcarnitine	Positive
0,89_247,1289m/z	HMDB0028832	M+H	C10H18N2O5	0.28	Glutamyl-Valine	Positive
0,68_408,2345m/z	HMDB0252829	M+H-H2O	C18H31N7O5	-2.13	Gly-pro-arg-pro	Positive
4,70_626,3518m/z	HMDB0002579	M+H	C32H51NO11	-2.71	Glycochenodeoxycholic acid 3-glucuronide	Positive
4,70_465,3085n	HMDB0000138	M+H-H2O, M+H, M+Na	C26H43NO6	-1.15	Glycocholic acid	Positive
9,07_221,2269m/z	HMDB0060482	M+H-H2O	C16H30O	2.21	Hexadecenal	Positive
5,60_398,3246m/z	HMDB0253127	M+H	C23H43NO4	-4.8	Hexadecenoylcarnitine	Positive
0,56_342,1558m/z	HMDB0304782	M+H	C17H19N5O3	-0.75	Histidinyl-Tryptophan	Positive
0,86_221,9835m/z	HMDB0002205	M+K	C4H9NO5S	1.3	Homocysteic Acid	Positive
5,44_378,2402m/z	LMFA08040074	M+K	C20H37NO3	-0.95	Hydroxy Linoleoylethanolamide	Positive
0,77_120,1253m/z	HMDB0304426	M+H	C5H15N2O+	-3.53	Hydroxycadaverine	Positive
0,89_120,1259m/z	HMDB0304426	M+H	C5H15N2O+	1.62	Hydroxycadaverine	Positive
0,77_246,1703m/z	HMDB0013132	M+H-H2O	C12H25NO5	1.35	Hydroxyvalerylcarnitine	Positive
1,24_187,0639n	HMDB0000734	M+H-H2O, M+H	C11H9NO2	3.23	Indoleacrylic acid	Positive
0,66_229,1546m/z	HMDB0011174	M+H	C11H20N2O3	-0.09	Isoleucylproline	Positive
3,64_245,1861m/z	HMDB0028933	M+H	C12H24N2O3	0.53	Leucyl-Leucine	Positive
7,82_623,2871n	HMDB0012993	M+Na, M+K, M+H-H2O	C30H45N3O9S	-0.92	Leukotriene C5	Positive
9,07_280,2407n	HMDB0000673	M+H-H2O, M+H	C18H32O2	1.68	Linoleic acid	Positive
5,17_416,3145m/z	HMDB0000698	M+H-H2O	C26H43NO4	-3.31	Lithocholic acid glycine conjugate	Positive
6,50_457,2323m/z	HMDB0007856	M+Na	C21H39O7P	-0.6	LPA 18:2	Positive
6,53_507,2494m/z	HMDB0114754	M+Na	C25H41O7P	2.54	LPA 22:5	Positive
6,01_467,3015n	HMDB0010379	M+H, M+Na, M+H-H2O	C22H46NO7P	0.71	LPC 14:0	Positive
6,88_495,3332n	HMDB0010382	M+H, M+K, M+Na, M+H-H2O	C24H50NO7P	1.35	LPC 16:0	Positive
6,53_519,3329n	HMDB0010386	M+H, M+Na	C26H50NO7P	0.77	LPC 18:2	Positive
5,99_426,2613m/z	HMDB0011500	M+H	C19H40NO7P	-0.58	LPE 14:0	Positive
6,13_454,2941m/z	HMDB0011503	M+H	C21H44NO7P	2.77	LPE 16:0	Positive
6,50_477,2862n	HMDB0011507	M+H, M+K, M+Na, M+H-H2O	C23H44NO7P	1.32	LPE 18:2	Positive
6,47_525,2854n	HMDB0011526	M+H, M+Na, M+H-H2O	C27H44NO7P	-0.24	LPE 22:6	Positive
7,10_437,2911n	HMDB0011152	M+H, M+Na	C21H44NO6P	1.13	LPE O-16:1	Positive
8,05_465,3231n	HMDB0240598	M+H, M+Na	C23H48NO6P	2.61	LPE O-18:1	Positive
0,53_229,2156m/z	HMDB0000806	M+H	C14H28O2	-2.63	Myristic acid	Positive
0,75_311,1040n	HMDB0037841	M+H, M+Na	C11H21NO7S	0.39	N-(1-Deoxy-1-fructosyl)methionine	Positive
0,77_328,1387m/z	HMDB0037846	M+H	C15H21NO7	-1.22	N-(1-Deoxy-1-fructosyl)phenylalanine	Positive
0,63_281,1110n	HMDB0037843	M+H, M+Na, M+H-H2O	C10H19NO8	-0.38	N-(1-Deoxy-1-fructosyl)threonine	Positive
0,77_343,1269n	HMDB0037845	M+H, M+Na	C15H21NO8	0.47	N-(1-Deoxy-1-fructosyl)tyrosine	Positive
0,59_188,0925m/z	LMFA08030005	M+H	C8H13NO4	4.34	N-(3-(S)-Hydroxybutyryl)homoserine lactone	Positive
0,77_440,3150m/z	HMDB0241997	M+Na	C26H43NO3	3.55	N-Arachidonoyl Isoleucine	Positive
2,06_263,1889n	HMDB0013892	M+H-H2O, M+H	C16H25NO2	1.58	N-Desmethylvenlafaxine	Positive
6,11_382,2740m/z	HMDB0242007	M+H-H2O	C25H37NO3	-0.03	N-Docosahexaenoyl Alanine	Positive
5,50_414,3005m/z	HMDB0062332	M+H	C26H39NO3	0.58	N-Docosahexaenoyl GABA	Positive
4,70_429,2883n	HMDB0242022	M+H-H2O, M+H	C26H39NO4	0.9	N-Docosahexaenoyl Threonine	Positive
6,48_416,3128m/z	HMDB0241978	M+Na	C24H43NO3	-1.78	N-Linoleoyl Isoleucine	Positive
4,38_330,2623m/z	HMDB0242060	M+H	C18H35NO4	-4.92	N-Myristoyl Threonine	Positive
0,48_203,1507m/z	HMDB0003334	M+H	C8H18N4O2	2.13	N,N'-dimetilarginina	Positive
0,77_166,0871m/z	HMDB0000819	M+H-H2O	C9H13NO3	4.62	Normetanephrine	Positive
0,77_440,2279m/z	HMDB0061172	M+H	C22H33NO8	0.01	O-Desmethylvenlafaxine glucuronide	Positive
1,22_440,2280m/z	HMDB0061172	M+H	C22H33NO8	0.33	O-Desmethylvenlafaxine glucuronide	Positive
1,28_262,0381m/z	HMDB0155722	M+H	C9H11NO6S	0.37	O-Sulfotyrosine	Positive
10,04_264,2457n	HMDB0247717	M+H-H2O, M+H	C18H32O	1.33	Octadecadienal	Positive
5,67_335,2179m/z	HMDB0304442	M+Na	C18H32O4	-4.31	Octadecenedioic acid	Positive
3,91_288,2173m/z	HMDB0000791	M+H	C15H29NO4	1.18	Octanoylcarnitine	Positive
3,78_286,2016m/z	HMDB0241700	M+H	C15H27NO4	1.14	Octenoylcarnitine	Positive
5,93_264,2689m/z	HMDB0002117	M+H-H2O	C18H35NO	1.04	Oleamide	Positive
8,82_254,2251n	HMDB0003229	M+H-H2O, M+H	C16H30O2	1.97	Palmitoleic acid	Positive
5,50_502,2279n	HMDB0257386	M+H-H2O, M+H	C22H30N8O6	-1.86	Pyroglutamyl-prolyl-arginine-4-nitroanilide	Positive
5,93_379,2484n	HMDB0000277	M+H-H2O, M+H	C18H38NO5P	-0.87	Sphingosine 1-phosphate	Positive
5,07_447,2987n	LMST05030017	M+H, M+Na	C26H41NO5	0.57	ST 24:2	Positive
7,08_339,2893m/z	HMDB0033372	M+H-H2O	C21H40O4	-0.26	Stearoyllactic acid	Positive
6,20_522,2867m/z	HMDB0000896	M+Na	C26H45NO6S	1.53	Taurodeoxycholic acid	Positive
10,04_208,1835n	LMFA06000174	M+H-H2O, M+H	C14H24O	3.76	Tetradecadienal	Positive
6,88_297,1460m/z	HMDB0000872	M+K	C14H26O4	-1.05	Tetradecanedioic acid	Positive
7,93_209,1902m/z	HMDB0000499	M+H-H2O	C14H26O2	1.13	Tetradecenoic acid	Positive
0,61_225,0878m/z	HMDB0000273	M+H-H2O	C10H14N2O5	3.46	Thymidine	Positive
1,24_227,0798m/z	HMDB0000929	M+Na	C11H12N2O2	3.67	Tryptophan	Positive
1,24_144,0813m/z	HMDB0003447	M+H-H2O	C10H11NO	3.17	Tryptophol	Positive
0,66_182,0819m/z	HMDB0000158	M+H	C9H11NO3	4.27	Tyrosine	Positive
6,29_316,2225m/z	HMDB0094676	M+H	C15H29N3O4	-1.96	Valyl-Valyl-Valine	Positive
5,48_470,3347n	HMDB0241823	M-H2O-H, M+Cl	C25H46N2O6	-1.83	(9E)-10-Nitrooctadec-9-enoylcarnitine	Negative
5,78_359,2211m/z	HMDB0061065	M-H	C22H32O4	-4.81	1-b-Hydroxymedroxyprogesterone	Negative
0,45_307,1503m/z	HMDB0062186	M-H	C12H24N2O7	-2.62	1-Deoxy-1-(N6-lysino)-D-fructose	Negative
7,08_281,2477m/z	LMFA07010363	M-H	C18H34O2	-3.13	12Z-Hexadecenyl acetate	Negative
5,62_383,1527m/z	HMDB0062544	M-H	C19H28O6S	-1.83	16alpha-Hydroxy DHEA 3-sulfate	Negative
5,16_383,1523m/z	HMDB0062544	M-H	C19H28O6S	-2.87	16alpha-Hydroxy DHEA 3-sulfate	Negative
6,24_411,1827m/z	HMDB0000416	M-H	C21H32O6S	-4.89	17-Hydroxypregnenolone sulfate	Negative
8,67_271,2271m/z	HMDB0031057	M-H	C16H32O3	-2.68	2-Hydroxyhexadecanoic acid	Negative
3,57_215,0154m/z	HMDB0001087	M+Cl	C6H12O4S	2.28	5-Methylthioribose	Negative
9,04_279,2319m/z	HMDB0031097	M-H	C18H32O2	-3.77	5-Octadecynoic acid	Negative
8,07_353,2692m/z	LMFA01031063	M+FA-H	C20H36O2	-1.75	6-Eicosynoic acid	Negative
5,93_336,2287n	HMDB0005087	M-H2O-H, M-H	C20H32O4	-4.11	6-trans-Leukotriene B4	Negative
0,63_101,0240m/z	HMDB0000060	M-H	C4H6O3	-4.53	Acetoacetic acid	Negative
0,75_172,0975m/z	HMDB0011756	M-H	C8H15NO3	-2.26	Acetylleucine	Negative
0,61_276,1720m/z	HMDB0041944	M-H	C15H23N3O2	0.77	Acetylprocainamide	Negative
0,61_156,0662m/z	HMDB0094701	M-H	C7H11NO3	-2.69	Acetylproline	Negative
0,75_856,0950m/z	LMFA07050282	M+Cl	C24H38N7O17P3S	-0.23	Acryloyl-CoA	Negative
6,85_1073,8055m/z	LipidBlast144146	M+Cl	C61H114O12	4.87	AcylGlcADG 52:0	Negative
0,66_487,9770m/z	HMDB0000538	M-H2O-H	C10H16N5O13P3	-1.84	Adenosine triphosphate	Negative
5,68_369,1730m/z	HMDB0002759	M-H	C19H30O5S	-3.15	Androsterone sulfate	Negative
4,33_269,1362m/z	HMDB0028704	M-H2O-H	C10H20N6O4	-1.94	Arginyl-asparagine	Negative
0,77_276,0846m/z	HMDB0248666	M-H	C9H15N3O7	3.11	Asparagine glutamate	Negative
5,48_448,3056m/z	C05466	M-H	C26H43NO5	-2.67	Chenodeoxyglycocholic acid	Negative
4,30_465,3026m/z	HMDB0000653	M-H	C27H46O4S	-3.86	Cholesterol sulfate	Negative
4,47_465,3026m/z	HMDB0000653	M-H	C27H46O4S	-3.8	Cholesterol sulfate	Negative
5,27_408,2858n	HMDB0000619	M-H, M+Cl, M+FA-H	C24H40O5	-4.38	Cholic acid	Negative
6,47_510,3322m/z	HMDB0242442	M-H2O-H	C30H47N3O5	-2.86	Deoxycholylhistidine	Negative
8,15_371,2787m/z	HMDB0092902	M-H	C21H40O5	-4.21	DG 18:0	Negative
7,72_351,2523m/z	LipidBlast031248	M-H2O-H	C21H38O5	-4.78	DG 18:1	Negative
7,06_999,6376m/z	LipidBlast034617	M-H2O-H	C57H94O15	-3.74	DGDG 42:7	Negative
6,50_995,6080m/z	LipidBlast034688	M-H2O-H	C57H90O15	-2.1	DGDG 42:9	Negative
0,66_291,0837m/z	HMDB0000497	M+FA-H	C9H14N2O6	1.15	Dihydrouridine	Negative
6,34_315,2526m/z	HMDB0302284	M-H	C18H36O4	-4.72	Dihydroxystearic acid	Negative
7,70_363,2108m/z	HMDB0002183	M+Cl	C22H32O2	3.54	Docosahexaenoic acid	Negative
4,72_449,3085m/z	HMDB0240647	M+Cl	C27H44NO2	4.47	Docosahexaenoylcholine	Negative
3,08_178,0508m/z	HMDB0000181	M-H2O-H	C9H11NO4	-0.66	Dopamine	Negative
8,51_341,2681m/z	HMDB0242141	M-H	C20H38O4	-4.79	Eicosanedioic acid	Negative
8,82_303,2316m/z	HMDB0251721	M-H	C20H32O2	-4.36	Eicosatetraenoic acid	Negative
5,42_255,1594m/z	LMFA01030245	M+FA-H	C13H22O2	-3.7	FA 13:2	Negative
7,49_269,2111m/z	HMDB0010733	M-H	C16H30O3	-4.1	FA 16:1	Negative
7,24_297,2422m/z	HMDB0010736	M-H	C18H34O3	-4.44	3-Oxostearic acid	Negative
7,95_313,2372m/z	HMDB0004705	M-H	C18H34O4	-4.05	FA 18:1	Negative
6,99_311,2221m/z	HMDB0010201	M-H	C18H32O4	-2.25	FA 18:2	Negative
7,15_293,2115m/z	HMDB0010203	M-H	C18H30O3	-2.5	FA 18:3	Negative
7,85_339,2527m/z	LMFA03010070	M-H	C20H36O4	-4.05	FA 20:2	Negative
5,72_317,2111m/z	HMDB0010216	M-H2O-H	C20H32O4	-3.45	FA 20:4	Negative
4,35_349,2003m/z	HMDB0004242	M-H2O-H	C20H32O6	-4.84	FA 20:4	Negative
6,47_327,2313m/z	LMFA01070037	M-H2O-H	C22H34O3	-4.88	FA 22:5	Negative
0,66_278,1235m/z	HMDB0252498	M-H	C11H21NO7	-3.63	Fructosylvaline	Negative
0,63_218,0892n	HMDB0006248	M-H, M+FA-H	C8H14N2O5	-4.95	gamma-Glutamylalanine	Negative
1,51_260,1364n	HMDB0011170	M-H2O-H, M-H	C11H20N2O5	-3.32	gamma-Glutamylisoleucine	Negative
0,65_196,0579n	HMDB0000625	M-H, M+FA-H	C6H12O7	-2.2	Gluconic acid	Negative
7,01_496,3032m/z	HMDB0000596	M+Cl	C24H47NO7	-3.04	Glucosylsphingosine	Negative
0,68_193,0349m/z	HMDB0000127	M-H	C6H10O7	-2.56	Glucuronic acid	Negative
0,59_145,0616m/z	HMDB0000641	M-H	C5H10N2O3	-1.81	Glutamine	Negative
4,72_461,2361m/z	HMDB0252758	M+FA-H	C17H32N6O6	-1.1	Glutamylleucylarginine	Negative
6,45_510,2515m/z	HMDB0002497	M-H2O-H	C26H43NO8S	-2.97	Glycochenodeoxycholate-3-sulfate	Negative
6,07_528,2626m/z	HMDB0002409	M-H	C26H43NO8S	-1.99	Glycoursodeoxycholic acid 3-sulfate	Negative
5,33_448,3055m/z	LMST05030008	M-H	C26H43NO5	-3	Glycochenodeoxycholic acid	Negative
4,70_624,3369m/z	HMDB0002579	M-H	C32H51NO11	-3.18	Glycochenodeoxycholic acid 3-glucuronide	Negative
4,68_464,3004m/z	HMDB0000138	M-H	C26H43NO6	-2.9	Glycocholic acid	Negative
5,05_446,2895m/z	HMDB0000138	M-H2O-H	C26H43NO6	-3.71	Glycocholic acid	Negative
0,45_187,1086m/z	HMDB0000759	M-H	C8H16N2O3	-1.34	Glycyl-Leucine	Negative
4,66_579,2762m/z	LMST05020053	M+Cl	C28H48O8S	-0.43	Gracilosulfate B	Negative
6,67_286,2135n	HMDB0000672	M-H, M+Cl	C16H30O4	-3.22	Hexadecanedioic acid	Negative
6,50_293,2110m/z	HMDB0003871	M-H2O-H	C18H32O4	-3.9	Hydroperoxylinoleic acid	Negative
0,75_292,1394m/z	HMDB0013127	M+FA-H	C11H21NO5	-3	Hydroxybutyrylcarnitine	Negative
0,61_162,0999n	HMDB0000450	M-H2O-H, M-H	C6H14N2O3	-3.52	Hydroxylysine	Negative
3,57_488,9637m/z	HMDB0000189	M-H2O-H	C10H15N4O14P3	3.59	Inosine Triphosphate	Negative
10,46_507,2705m/z	HMDB0000739	M-H2O-H	C24H40N5O8+	1.15	Isodesmosine	Negative
7,72_373,2341m/z	HMDB0242031	M+FA-H	C17H32N2O4	-0.93	Lauroyl Glutamine	Negative
7,29_624,2941m/z	HMDB0001198	M-H	C30H47N3O9S	-3.09	Leukotriene C4	Negative
6,52_279,2323m/z	HMDB0000673	M-H	C18H32O2	-2.28	Linoleic acid	Negative
6,37_279,2321m/z	HMDB0000673	M-H	C18H32O2	-2.91	Linoleic acid	Negative
6,45_432,3104m/z	HMDB0000698	M-H	C26H43NO4	-3.58	Lithocholic acid glycine conjugate	Negative
6,87_410,2415n	LMGP10050006	M-H2O-H, M-H	C19H39O7P	-4.42	LPA 16:0	Negative
6,69_409,2344m/z	LMGP10050006	M-H	C19H39O7P	-3.98	LPA 16:0	Negative
6,24_407,2187m/z	LMGP10050016	M-H	C19H37O7P	-4.09	LPA 16:1	Negative
7,78_438,2745n	LMGP10050005	M-H2O-H, M-H	C21H43O7P	-0.32	LPA 18:0	Negative
7,61_437,2653m/z	LMGP10050005	M-H	C21H43O7P	-4.63	LPA 18:0	Negative
6,87_436,2573n	HMDB0007855	M-H, M+FA-H	C21H41O7P	-3.78	LPA 18:1	Negative
5,10_431,2192m/z	LMGP10050035	M-H	C21H37O7P	-2.86	LPA 18:3	Negative
6,52_460,2569n	LMGP10050028	M-H, M+FA-H	C23H41O7P	-4.45	LPA 20:3	Negative
6,52_457,2344m/z	LMGP10050013	M-H	C23H39O7P	-3.73	LPA 20:4	Negative
6,47_481,2337m/z	HMDB0114755	M-H	C25H39O7P	-4.92	LPA 22:6	Negative
7,10_393,2395m/z	HMDB0011154	M-H	C19H39O6P	-4.27	LPA O-16:1	Negative
5,23_484,2661m/z	LipidBlast454246	M+FA-H	C20H42NO7P	-4.51	LPC 12:0	Negative
5,84_512,2975m/z	HMDB0010379	M+FA-H	C22H46NO7P	-4.14	LPC 14:0	Negative
6,69_540,3293m/z	HMDB0010382	M+FA-H	C24H50NO7P	-2.82	LPC 16:0	Negative
7,33_494,3237m/z	HMDB0010382	M-H	C24H50NO7P	-3.09	LPC 16:0	Negative
4,20_542,2662m/z	LipidBlast059759	M+Cl	C24H46NO8P	1.41	LPC 16:1	Negative
6,37_519,3320n	HMDB0010386	M+Cl, M+FA-H, M-H	C26H50NO7P	-0.9	LPC 18:2	Negative
6,52_519,3302n	HMDB0010386	M-H, M+FA-H	C26H50NO7P	-4.5	LPC 18:2	Negative
6,07_562,3136m/z	HMDB0010387	M+FA-H	C26H48NO7P	-2.84	LPC 18:3	Negative
7,95_594,3755m/z	HMDB0010391	M+FA-H	C28H56NO7P	-3.85	LPC 20:1	Negative
7,31_592,3639m/z	HMDB0010392	M+FA-H	C28H54NO7P	3.41	LPC 20:2	Negative
6,52_588,3304m/z	HMDB0010396	M+FA-H	C28H50NO7P	-0.57	LPC 20:4	Negative
7,10_524,3345m/z	HMDB0010407	M+FA-H	C24H50NO6P	-2.7	LPC O-16:1	Negative
8,05_552,3651m/z	HMDB0013122	M+FA-H	C26H54NO6P	-3.9	LPC O-18:1	Negative
7,29_506,3614m/z	HMDB0013122	M-H	C26H54NO6P	-0.47	LPC O-18:1	Negative
7,29_552,3655m/z	HMDB0013122	M+FA-H	C26H54NO6P	-3.09	LPC O-18:1	Negative
8,15_257,2113m/z	HMDB0034283	M+FA-H	C14H28O	-4.4	Tetradecanal	Negative
7,31_550,3491m/z	HMDB0010408	M+FA-H	C26H52NO6P	-4.58	LPC O-18:2	Negative
6,65_452,2765m/z	LMGP02050002	M-H	C21H44NO7P	-3.9	LPE 16:0	Negative
6,20_450,2605m/z	LMGP02050037	M-H	C21H42NO7P	-4.65	LPE 16:1	Negative
6,25_526,3127m/z	LMGP02050001	M+FA-H	C23H48NO7P	-4.81	LPE 18:0	Negative
7,04_478,2928m/z	HMDB0011505	M-H	C23H46NO7P	-2.34	LPE 18:1	Negative
6,04_474,2606m/z	HMDB0011509	M-H	C23H42NO7P	-4.31	LPE 18:3	Negative
7,04_544,3155m/z	HMDB0011511	M+Cl	C25H52NO7P	-4.09	LPE 20:0	Negative
6,52_528,3086m/z	LMGP02050014	M-H	C27H48NO7P	-1.84	LPE 22:4	Negative
6,45_524,2770m/z	HMDB0011526	M-H	C27H44NO7P	-2.41	LPE 22:6	Negative
7,10_592,3202m/z	LipidBlast057786	M+Cl	C29H52NO7P	4.73	LPE 24:4	Negative
6,48_476,3529m/z	LMGP02060005	M-H2O-H	C25H54NO6P	3.77	LPE O-20:0	Negative
6,48_500,2776m/z	LMGP02050009	M-H	C25H44NO7P	-1.35	LPE 20:4	Negative
10,64_619,2860m/z	HMDB0061690	M-H	C29H49O12P	-4.61	LPI 20:4	Negative
6,34_613,2433m/z	LipidBlast469825	M-H2O-H	C29H45O13P	2.2	LPI 20:5	Negative
6,01_564,2591m/z	LMGP03050017	M+FA-H	C24H42NO9P	2.17	LPS 18:3	Negative
6,69_592,2880m/z	LMGP03050022	M+FA-H	C26H46NO9P	-2.25	LPS 20:3	Negative
6,64_640,3456m/z	LipidBlast068104	M+FA-H	C28H54NO10P	-1.91	LPS 22:0	Negative
7,21_622,3338m/z	LMGP03050024	M+FA-H	C28H52NO9P	-4.05	LPS 22:2	Negative
4,86_556,3237m/z	LMGP03060002	M+FA-H	C24H50NO8P	-3.8	LPS O-18:0	Negative
0,65_294,0824m/z	LMFA13010058	M-H	C10H17NO9	-2.24	Malyl-D-glucosamine	Negative
0,61_342,1151n	HMDB0000048	M-H, M+FA-H	C12H22O11	-3.31	Melibiose	Negative
0,66_181,0405n	HMDB0062174	M+Cl, M+FA-H	C5H11NO4S	-2.07	Methionine sulfone	Negative
0,73_310,0959m/z	HMDB0037841	M-H	C11H21NO7S	-2.17	N-(1-Deoxy-1-fructosyl)methionine	Negative
7,84_336,2530m/z	LMFA08020333	M-H2O-H	C20H37NO4	-4.02	N-(3-Hydroxy-9Z-octadecenoyl) glycine	Negative
7,29_475,3018m/z	LMFA08020283	M+FA-H	C22H42N2O6	-1.56	N-3-hydroxy-13-methyl-hexadecanoyl glycyl-L-serine	Negative
0,61_187,1080m/z	HMDB0000446	M-H	C8H16N2O3	-4.45	N-Acetyl-L-lysine	Negative
3,94_236,0917m/z	VF-NPL-QEHF001164	M-H	C12H15NO4	-4.66	N-acetyl-O-methyltyrosine	Negative
0,59_263,1242m/z	LMFA08020187	M+FA-H	C9H18N2O4	-2.83	N-hydroxy-N-succinylcadaverine	Negative
0,75_744,0854m/z	HMDB0000221	M-H	C21H30N7O17P3	2.06	NADPH	Negative
5,33_448,3806m/z	HMDB0242100	M-H2O-H	C28H53NO4	2.2	Nervonoyl Threonine	Negative
6,67_990,6592n	LMSP0601AA01	M+Cl, M+FA-H	C51H94N2O16	-1.15	NeuAcHexCer 34:1	Negative
7,59_313,2373m/z	HMDB0000782	M-H	C18H34O4	-3.49	Octadecanedioic acid	Negative
6,92_281,2476m/z	HMDB0000207	M-H	C18H34O2	-3.72	Oleic acid	Negative
8,03_464,3111m/z	HMDB0241960	M+FA-H	C24H41N3O3	-4.45	Oleoyl Histidine	Negative
0,82_333,0579m/z	HMDB0000788	M+FA-H	C10H12N2O8	1.01	Orotidine	Negative
7,06_438,2954m/z	HMDB0241926	M+FA-H	C22H39N3O3	-4.94	Palmitoyl Histidine	Negative
9,02_642,3920m/z	LMGP02011273	M+Cl	C31H62NO8P	2.17	PE 26:0	Negative
7,19_317,2106m/z	HMDB0002656	M-H2O-H	C20H32O4	-4.71	Prostaglandin A1	Negative
0,65_243,0618m/z	HMDB0000767	M-H	C9H12N2O6	-1.68	Pseudouridine	Negative
0,75_182,0458m/z	HMDB0000017	M-H	C8H9NO4	-0.3	Pyridoxic acid	Negative
0,63_387,0382m/z	HMDB0257410	M+Cl	C10H16N4O8S	-0.14	s-Nitroglutathione	Negative
5,91_378,2400m/z	HMDB0000277	M-H	C18H38NO5P	-4.01	Sphingosine 1-phosphate	Negative
7,10_1045,6778m/z	LipidBlast078229	M+Cl	C57H102O12S	-0.78	SQDG 48:4	Negative
6,71_357,2057m/z	LMST02030209	M+FA-H	C21H28O2	-4.53	ST 21:4	Negative
7,08_466,3280m/z	HMDB0241943	M+FA-H	C24H43N3O3	-1.57	Stearoyl Histidine	Negative
3,84_593,3319m/z	HMDB0240259	M-H	C33H46N4O6	-4.38	Stercobilin	Negative
0,61_124,0074m/z	HMDB0000251	M-H	C2H7NO3S	0.43	L-Taurine	Negative
6,16_498,2882m/z	HMDB0000951	M-H	C26H45NO6S	-2.62	Taurochenodesoxycholic acid	Negative
5,37_514,2825m/z	HMDB0000036	M-H	C26H45NO7S	-3.73	Taurocholic acid	Negative
4,08_539,2484m/z	HMDB0010357	M-H	C27H40O11	-2.54	Tetrahydroaldosterone-3-glucuronide	Negative
0,61_118,0506m/z	HMDB0000167	M-H	C4H9NO3	-3.01	L-Threonine	Negative
0,75_138,0558m/z	HMDB0000959	M-H2O-H	C7H11NO3	-1.38	Tiglylglycine	Negative
0,65_181,0731n	HMDB0000158	M-H, M+Cl	C9H11NO3	-4.45	L-Tyrosine	Negative
6,37_791,2640n	LMSL01010001	M-H2O-H, M+FA-H	C29H51N3O18P2	-0.39	UDP-3-O-(beta-hydroxymyristoyl)-D-glucosamine	Negative
0,66_167,0209m/z	HMDB0000289	M-H	C5H4N4O3	-1.2	Uric acid	Negative
0,66_547,0396m/z	HMDB0000286	M-H2O-H	C15H24N2O17P2	4.19	Uridine diphosphate glucose	Negative
3,82_589,3007m/z	HMDB0004158	M-H	C33H42N4O6	-4.09	Urobilinogen	Negative
0,61_116,0713m/z	HMDB0000883	M-H	C5H11NO2	-3.52	L-Valine	Negative
5,23_199,0065m/z	HMDB0062775	M-H	C8H8O4S	-2.8	Vinylphenol sulfate	Negative

## Sheet: Table S5
Table S5. Pathway enrrichments results.
Pathway Name (Code)	Top level pathway	sub-pathway	p-value by FDR	Match/Total	Compunds Matched
Disorders of transmembrane transporters (R-HSA-5619115)	Disease	Disorders of transmembrane transporters	1.44e-06	18/99	Uridine diphosphate glucose;Uric acid; L-Glutamine; Linoleic acid; Myristic acid;L-Valine; L-Tryptophan; Taurochenodesoxycholic acid (TCDCA);Taurocholic acid;Bilirubin;Acetoacetic acid; Glycocholic acid;L-Tyrosine;L-Aspartic acid; Oleic acid;Thymidine;Adenosine triphosphate (ATP); Chenoglycodeoxycholic acid
Class A/1 (rhodopsin-like receptors) (WP4419)	Signal Transduction	Signaling by GPCR	2.35e-05	12/77	Oleic acid; Sphingosine 1-phosphate (SPBP 18:1;O2);Uridine diphosphate glucose; Adenosine triphosphate (ATP);Cholic acid; Myristic acid;Leukotriene C4; Docosahexaenoic acid (DHA); Palmitoleic acid;6-trans-Leukotriene B4 (LTB4);LPA18:1:0; L-Dopa
Transport of vitamins, nucleosides, and related molecules (R-HSA-425397)	Transport of small molecules	SLC-mediated transmembrane transport	2.81e-05	13/62	Taurocholic acid;Deoxyadenosine;Glycocholic acid; Oleic acid;Thymidine;Cholic acid; Linoleic acid; Myristic acid;Uridine diphosphate glucose; Taurochenodesoxycholic acid (TCDCA);Androsterone sulfate (ST 19:1;O2;S); Adenosine triphosphate (ATP); Chenoglycodeoxycholic acid
Defective ABCB11 causes PFIC2 and BRIC2 (R-HSA-5678520)	Disease	Disorders of transmembrane transporters	6.86e-05	5/6	Adenosine triphosphate (ATP);Taurocholic acid; Taurochenodesoxycholic acid (TCDCA); Chenoglycodeoxycholic acid; Glycochenodeoxycholic acid
SLC transporter disorders (R-HSA-5619102)	Disease	Disorders of transmembrane transporters	7.39e-05	14/81	Uridine diphosphate glucose; Uric acid; Bilirubin; Acetoacetic acid; L-Tyrosine; L-Aspartic acid; Oleic acid;L-Valine; L-Tryptophan; Adenosine triphosphate (ATP);Thymidine; L-Glutamine; Linoleic acid; Myristic acid
tRNA aminoacylation (WP1938)	Metabolism of proteins	Translation	0.00015	7/26	L-Tyrosine;L-Threonine;L-Aspartic acid;Adenosine triphosphate (ATP) ; L-Glutamine; L-Valine; L-Tryptophan
G alpha (q) signaling events (WP4424)	Signal Transduction	Signaling by GPCR	0.000221	9/53	Leukotriene C4; Docosahexaenoic acid (DHA); Palmitoleic acid; 6-trans-Leukotriene B4 (LTB4); LPA 18:1; Oleic acid;L-Dopa;Adenosine triphosphate; Myristic acid
Pyrimidine metabolism and related diseases (WP4225)	-	-	0.000346	8/43	L-Glutamine;Orotidine;Deoxyuridine;L-Aspartic acid;L-Valine; Citrulline;6-Dehydrotestosterone glucuronide; Thymidine
Recycling of bile acids and salts (R-HSA-159418)	Metabolism	Metabolism of lipids	0.000346	7/20	Cholic acid;Taurine;Taurocholic acid;Glycocholic acid;Adenosine triphosphate (ATP); Taurochenodesoxycholic acid (TCDCA); Chenoglycodeoxycholic acid
Glucose homeostasis (WP661)	-	-	0.000422	6/21	Glycocholic acid;L-Tyrosine; Glycochenodeoxycholic acid; L-Valine ;Citrulline; Taurochenodesoxycholic acid (TCDCA)
mRNA, protein, and metabolite inducation pathway by cyclosporin A (WP3953)	-	-	0.000511	5/13	L-Valine; L-Tryptophan; L-Tyrosine;L-Threonine;L-Glutamine
Transport of organic anions (R-HSA-879518)	Transport of small molecules	SLC-mediated transmembrane transport	0.000895	6/16	Taurochenodesoxycholic acid (TCDCA);Androsterone sulfate (ST 19:1;O2;S);Taurocholic acid;Glycocholic acid; Glycochenodeoxycholic acid;Cholic acid
Transport of bile salts and organic acids, metal ions and amine compounds (WP1935)	Transport of small molecules	SLC-mediated transmembrane transport	0.00137	9/70	Uric acid; L-Glutamine;L-Valine; L-Tryptophan; Androsterone sulfate (ST 19:1;O2;S); Acetoacetic acid; L-Tyrosine;L-Threonine;Taurine
Nucleotide salvage (WP4082)	Metabolism	Metabolism of nucleatides	0.00403	7/46	Deoxyuridine; Deoxyadenosine; 6-Dehydrotestosterone glucuronide; Adenosine triphosphate (ATP); Pseudouridine; NADPH; Thymidine
Biomarkers for urea cycle disorders (WP4583)	-	-	0.00673	5/22	L-Glutamine;Citrulline;L-Tyrosine;L-Threonine;L-Aspartic acid
Amino acid conjugation (WP715)	-	-	0.0121	3/6	Taurine;Adenosine triphosphate (ATP); L-Glutamine
Amino acid transport defects (IEMs) (WP5029)	-	-	0.0121	5/27	L-Valine; L-Tryptophan; L-Glutamine;L-Tyrosine;L-Aspartic acid
Bile acid and bile salt metabolism (WP1788)	Metabolism	Metabolism of lipids	0.0121	8/75	NADPH;Taurine; Glycochenodeoxycholic acid;Adenosine triphosphate (ATP); Taurochenodesoxycholic acid (TCDCA); Taurocholic acid;Glycocholic acid;Cholic acid
Cerebral organic acidurias, including diseases (WP4519)	-	-	0.0121	5/26	5-Hydroxylysine; Aminoadipic acid;NADPH;L-Aspartic acid;L-Tryptophan
Digestion (WP4104)	Digestion and absorption	Digestion	0.0121	6/40	Glycochenodeoxycholic acid;Cholic acid;Taurocholic acid;Melibiose;Glycocholic acid; Taurochenodesoxycholic acid (TCDCA)
Digestion of dietary lipid (R-HSA-192456)	Digestion and absorption	Digestion	0.0121	5/17	Taurocholic acid;Glycocholic acid;Cholic acid; Taurochenodesoxycholic acid (TCDCA); Glycochenodeoxycholic acid
Disorders of bile acid synthesis and biliary transport (WP5176)	-	-	0.0121	6/41	Taurocholic acid;Glycocholic acid;Cholic acid; Glycochenodeoxycholic acid;Taurine; Taurochenodesoxycholic acid (TCDCA)
Synthesis of bile acids and bile salts via 7alpha-hydroxycholesterol (R-HSA-193368)	Metabolism	Metabolism of lipids	0.0121	8/49	NADPH;Taurine; Taurochenodesoxycholic acid (TCDCA);Taurocholic acid;Glycocholic acid; Glycochenodeoxycholic acid;Adenosine triphosphate (ATP) ;Cholic acid
Extra-nuclear estrogen signaling (WP4977)	Signal Transduction	Signaling by Nuclear Receptors	0.0121	5/27	NADPH;Citrulline; Symmetric dimethylarginine;Adenosine triphosphate (ATP); Sphingosine 1-phosphate
G alpha (q) signalling events (R-HSA-416476)	Signal Transduction	Signaling by GPCR	0.0122	9/63	Myristic acid; Leukotriene C4; Docosahexaenoic acid (DHA); Palmitoleic acid; 6-trans-Leukotriene B4 (LTB4); LPA 18:1; L-Dopa; Oleic acid; Adenosine triphosphate (ATP)
Signaling by VEGF (WP1919)	Signal Transduction	Signaling by Receptor Tyrosine Kinases	0.0134	5/28	Adenosine triphosphate (ATP); Sphingosine 1-phosphate; NADPH; Citrulline; Symmetric dimethylarginine
Na+/Cl- dependent neurotransmitter transporters (R-HSA-442660)	Transport of small molecules	SLC-mediated transmembrane transport	0.029	6/32	L-Glutamine;L-Valine; L-Tryptophan; Taurine;L-Tyrosine;L-Threonine
Amino acid transport across the plasma membrane (R-HSA-352230)	Transport of small molecules	SLC-mediated transmembrane transport	0.029	6/32	L-Glutamine;L-Valine; L-Tryptophan; L-Tyrosine;L-Threonine;Taurine
ABC transporter disorders (R-HSA-5619084)	Disease	Disorders of transmembrane transporters	0.0303	5/22	Taurocholic acid; Glycocholic acid; Taurochenodesoxycholic acid (TCDCA) ;Adenosine triphosphate (ATP);Chenoglycodeoxycholic acid
Heme degradation (R-HSA-189483)	Metabolism	Metabolism of porphyrins	0.0303	5/22	Adenosine triphosphate (ATP); Urobilinogen;Stercobilin;Bilirubin;NADPH
Nicotine effect on dopaminergic neurons (WP1602)	-	-	0.0303	3/9	Adenosine triphosphate (ATP);L-Tyrosine;L-Dopa
Incretin synthesis, secretion, and inactivation (WP2728)	Metabolism of proteins	Peptide hormone metabolism	0.0363	4/21	Myristic acid; Docosahexaenoic acid (DHA); Palmitoleic acid; Oleic acid
Lactate shuttle in glial cells (WP5314)	-	-	0.0423	4/22	Uridine diphosphate glucose;Adenosine triphosphate (ATP); L-Glutamine;NADPH
Transport of bile salts and organic acids, metal ions and amine compounds (R-HSA-425366)	Transport of small molecules	SLC-mediated transmembrane transport	0.0458	9/78	Uric acid; L-Glutamine; L-Valine; L-Tryptophan; Androsterone sulfate (ST 19:1;O2;S); Acetoacetic acid; L-Tyrosine;L-Threonine;Taurine
Neurotransmitter disorders (WP4220)	-	-	0.0476	4/23	L-Tyrosine;L-Dopa;Normetanephrine;L-Tryptophan
Purine metabolism and related disorders (WP4224)	-	-	0.0495	6/58	Adenosine triphosphate (ATP);L-Glutamine;Deoxyadenosine;Inosine triphosphate (ITP);L-Aspartic acid;Uric acid
Legend: Reactome Homo Sapiens pathway (R-HSA), WikiPathways (WP).

## Sheet: Table S6
Table S6. Community results at pre-dose
Community/Module	PK parameter	Metabolites	Characteristics
1	ASC0-t (h*ng/mL) Cmax (ng/mL)	Acryloyl-CoA	Fasting Glucose
		Isodesmosine
		N-(1-Deoxy-1-fructosyl)phenylalanine
		DG 18:0
		Hydroperoxylinoleic acid
		3-hydroxydecanoyl carnitine
2	Kel (1/h ) T1/2 (h)	Tryptophol	-
3	-	LPA 22:6	Systolic Pressure
		Acetoacetic acid
4	-	Tryptophan	Diastolic Pressure
		LPE 22:6
5		Chenodeoxyglycocholic acid	Heart Rate
6	-	LPA 16:0	Total Cholesterol
		LPC 16:0
		LPA 18:1
7	-	UDP-3-O-(beta-hydroxymyristoyl)-D-glucosamine	Triglicerides
8	-	Gracilosulfate B	Creatinine (serum) Uric acid (serum) Alkaline phosphatase Hemoglobin Erythrocytes (serum) Hematocrit (serum) Eosinophils (serum)
		Uridine diphosphate glucose
		Uric acid
		Isoleucylproline
		LPC O-18:1
		Androsterone sulfate
		LPE 18:0
		Lithocholic acid glycine conjugate
		1-Methylhistidine
9	-	LPE 22:4	Aspartate aminotransferase (AST) Leukocytes (urine) Segmented neutrophils (serum) Leukocytes (serum)
		LPC 20:4
		1-b-Hydroxymedroxyprogesterone
		FA 20:4
		Leukotriene C5
		LPA 22:5
		Arg-Pro-Pro-Gly-Phe-Ser-Pro
		LPE 20:4
		DGDG 42:7
		Oleic acid
		Stearoyllactic acid
10	-	2-Hydroxyadenine	Alanine aminotransferase seric (ALT)
11	-	Sphingosine 1-phosphate	Total Bilirubin
12	-	LPC 12:0	Indirect Bilirubin
		Aminoadipic acid
13	-	LPS 22:0	Total protein (serum) Albumin (serum)
		Glycoursodeoxycholic acid 3-sulfate
		Dihydroxystearic acid
		Tetrahydroaldosterone-3-glucuronide
		LPC 16:1
		Octadecenedioic acid
14	-	Tiglylglycine	Mean Corpuscular Volume (MCV) Mean Corpuscular Hemoglobin (MCH)
		LPS 22:2
		LPE 16:0
		Glutamyl-Valine
15	-	16alpha-Hydroxy DHEA 3-sulfate	Red Cell Distribution Width (RDW)
		Octanoylcarnitine
		Linoleic acid
		Tetradecanedioic acid
16	-	LPC 18:3	Lymphocytes (serum)
17	-	FA 13:2	Density urine
		Glucuronic acid

## Sheet: Table S7
Table S7. Community results at post-dose
Module/community	PK parameters	Metabolites	Characteristics
1	ASC0-t (h*ng/mL ) Cmax (ng/mL)	N-Desmethylvenlafaxine	-
		Tyrosine
		LPA 20:4
		LPC 20:4
		Sphingosine 1-phosphate
2	Kel (1/h ) T1/2. (h)	LPE 18:2	-
		LPA 18:2
		Indoleacrylic acid
		Tryptophol
3	Tmax (h)	5-Methylthioribose	Red Cell Distribution Width (RDW)
		Tiglylglycine
		Pyridoxic acid
		LPE 22:6
		16alpha-Hydroxy DHEA 3-sulfate
		3-Oxostearic acid
		O-Desmethylvenlafaxine glucuronide
		Palmitoleic acid
		Octadecadienal
		Tetradecadienal
		Tetradecenoic acid
		Dimethylheptanoyl carnitine
		2-Methylbutyrylglycine
		Eicosanedioic acid
4	-	Dodecenal
		LPC 20:1
		Uridine diphosphate glucose
		Uric acid
		PE 26:0	Systolic pressure
		Tetrahydroaldosterone-3-glucuronide	Creatinine (serum)
		LPE 16:0	Albumin (serum)
		3-hydroxydecanoyl carnitine	Hemoglobin (serum)
		Octanoylcarnitine	Erythrocytes (serum)
		Isoleucylproline	Hematocrit (serum)
		Alanyl-Leucine
		Hydroxyvalerylcarnitine
		Linoleic acid
		Glutamyl-Valine
5	-	2-Hydroxyhexadecanoic acid	Diastolic pressure
6	-	6-Dehydrotestosterone glucuronide	Total cholesterol
7	-	LPA O-16:1	Triglicerides
		LPA 16:0
		LPC 16:0
		NeuAcHexCer 34:1
8	-	Lithocholic acid glycine conjugate	Fasting glucose
		Hydroperoxylinoleic acid
9	-	Androsterone sulfate	Uric acid (serum)
		LPS O-18:0
		LPC 16:1
		Stercobilin
		LPE 18:0
		LPA 16:1
		Hexadecenal
		N,N'-dimetilarginina
10	-	Bilirubin	Total bilirubin
11	-	LPC O-18:2	Indirect bilirubin
12	-	Orotidine	Total protein
13	-	LPC 20:2	Mean Corpuscular Volume (MCV) Mean Corpuscular Hemoglobin (MCH)
		LPS 22:2
		Valyl-Valyl-Valine
		Prostaglandin A1
14	-	LPC 14:0	Corpuscular Hemoglobin Concentration (CHCM )
15	-	LPE 20:4	Segmented Neutrophils (serum) Erythrocytes (urine)
		LPA 18:0
		O-Sulfotyrosine
		Stearoyllactic acid
16	-	Octadecanedioic acid	Heart Rate
